# Supplementary material for: Kynurenine as a Predictor of Long-Term Mortality: A 10-Year Follow-Up from the KORONEF Registry
Source: Biomedicines. 2025 May 6;13(5):1123. doi: 10.3390/biomedicines13051123 (PMC12109461; doi:10.3390/biomedicines13051123)
Supplement: Supplementary file 1 [file biomedicines-13-01123-s001.zip]

Archive with 1 entries (1 files):
- biomedicines-3605223-supplementary.pdf
